# Supplementary material for: Short-Term Effects of Weight-Loss Meal Replacement Programs with Various Macronutrient Distributions on Gut Microbiome and Metabolic Parameters: A Pilot Study
Source: Nutrients. 2023 Nov 10;15(22):4744. doi: 10.3390/nu15224744 (PMC10675061; doi:10.3390/nu15224744)
Supplement: Supplementary file 1 [file nutrients-15-04744-s001.zip]

Archive with 1 entries (1 files):
- nutrients-2675152-supplementary-done.pdf
